# Supplementary material for: Transcriptomic Validation of the Protective Effects of Aqueous Bark Extract of Terminalia arjuna (Roxb.) on Isoproterenol-Induced Cardiac Hypertrophy in Rats
Source: Front Pharmacol. 2019 Dec 10;10:1443. doi: 10.3389/fphar.2019.01443 (PMC6916006; doi:10.3389/fphar.2019.01443)
Supplement: Supplementary file 4 [file Table_1.xlsx]

## Sheet: Sheet1
Table 1S
IS0 VS CON
Gene Symbol	log2(fold_change)
Tcf15	2.10499
Nuak2	2.05165
Smpd3	2.24632
Fgd2	2.33081
Marcks	1.66752
Aif1	1.89448
Sik1	1.685
Mettl7a	2.10179
Rasa4	1.83139
Dmp1	1.86284
Hsd17b13	2.52599
Naaa	3.0554
Aldh3a1	3.93259
Plp1	1.78958
Gfpt2	1.95974
Uap1	1.54919
Cmah	2.45618
Fbxw10	5.0604
Fmo2	4.6275
Figf	1.78209
Fmo3	2.04712
Igj	2.13739
Chrne	3.90934
Irak3	2.09698
RGD1559731	2.76396
Arl4a	2.15499
Ahr	1.56826
Tspan8	1.80247
Rnf145	1.57079
Pfas	1.85953
Sostdc1	3.15165
Pvalb	3.1068
Xdh	1.83091
Eva1a	2.53171
Kank3	1.68503
Fbln2	2.3089
Nfkbia	2.13111
Ace	2.59294
C1qtnf5	2.37943
Mss51	2.0805
Timp4	1.87733
Slamf9	2.88865
Plscr4	1.71287
Fbxo9	1.73751
Slc2a3	1.91774
Snca	2.63154
Nov	2.04492
Tra2a	1.95382
Mettl8	2.89867
Sfrp2	2.52377
Il18	2.6711
Irg1	2.2259
Msantd2	1.99184
LOC691920	1.79731
Spag1	1.87976
Clec4d	3.35743
Wisp2	4.57955
Arrdc4	1.57119
Igfbp6	1.96987
Adgrg6	2.66265
S100a6	1.67507
Aqp1	2.62989
Sgk1	2.35697
S100a4	2.3505
Fam111a	1.94948
Ltbp2	3.62143
Fam105a	2.38959
Ccdc84	2.13186
Adh6	4.08725
Thbs4	3.85391
Tinagl1	2.05045
Tmem14a	3.0982
Stxbp5	1.53753
Gsta1	2.30739
Akip1	1.93605
Tnfrsf14	2.1893
Zmym6	1.68452
Enpp1	1.54862
Npy1r	3.60353
AC129162.1	2.97857
Lrp11	1.72274
Scara5	2.67143
Npr1	1.59289
Ifitm2	1.51799
Cyp26b1	2.85287
Aox1	2.15216
Apobec1	2.12252
Ces1d	2.34351
Tm4sf1	1.64183
Fcrl2	1.89823
Slc35b3	1.95462
Klf4	1.69067
Enc1	1.79169
Tmeff2	1.86847
Fgfr3	2.2672
Tcirg1	2.12418
Acrbp	2.38013
Gja5	1.98993
Mylip	1.94295
Mill1	3.30999
Apbb3	2.21728
Abca1	1.99554
Stab1	1.99567
Apoe	2.0947
Iffo1	1.92891
Olr63	4.32026
Olr59	1.6765
Myrip	1.68313
Ssh3	2.04762
Slc13a3	4.17403
Procr	2.29321
Sult1a1	3.70172
Zfp94	1.99693
Cd9	1.76258
Lcat	2.64891
Ntf3	1.90886
LOC100910882	2.07853
Slc7a6	1.90608
Crlf1	4.11223
As3mt	1.74498
Per2	1.8751
Adcy4	1.87296
Ms4a7	3.41884
Ctsk	1.74624
Mtmr11	1.9097
Rhob	1.87208
Reln	2.21962
Iqub	1.83639
Apol11a	2.24927
Sned1	2.5743
C6	2.25511
Mmrn1	2.3518
Yrdc	2.54063
Tmem202	3.38471
Ms4a12	2.69423
Sox17	2.84982
Casc1	3.05222
Cytl1	2.79423
Ankrd13d	2.53796
Mcf2l	1.99888
Slc28a2	2.0875
Olr35	4.08472
Zfp347	1.67094
LOC100363469	1.83256
Rasl12	2.53795
LOC100362027	2.39999
Oas1k	2.31258
Gimap6	1.51682
LOC501110	1.66889
Amy1a	5.33092
AABR07005844.1	2.73411
Ighm	3.27674
Fmo1	1.76356
AABR07003187.2	3.81835
RGD1564171	3.19427
Ccdc62	1.53577
Akr1c19	1.76848
Cd200r1	2.15715
Rab7b	2.60871
Fam193b	2.0333
Cyp1b1	2.46618
RGD1560324	1.61705
Rpl39	1.58369
Irf3	2.17481
Spp1	3.02734
Anks4b	1.95498
Adgre1	2.70063
C5ar1	1.70448
LOC100910163	2.01106
Inpp5b	1.98422
LOC100912707	#VALUE!
Igkc	3.97075
Aspn	2.45385
Ebi3	2.89783
Rn60_X_0635.3	3.04921
Lmod1	2.17646
AABR07021996.1	1.97446
AABR07042359.1	3.6301
AABR07012775.1	4.83982
Clec12b	2.55364
Lama5	1.75808
AABR07017237.1	#VALUE!
Fhod1	1.5564
AABR07041096.1	2.40996
Clec12a	2.14153
Aldh1a2	2.33593
Cyp4b1	2.55503
Tsc22d3	2.05268
AABR07027321.1	3.94193
Ddit4	2.35159
Ddx3y	#VALUE!
Uggt2	1.83805
Errfi1	1.99418
AABR07021910.1	2.81832
Cdkn1c	2.00124
Eif2s3y	#VALUE!
Inhbb	2.81681
AC239701.1	#VALUE!
Kdm5d	#VALUE!
Uty	#VALUE!
AC118147.2	2.72326
Sertad4	1.87869
Gabre	2.7812
Slc43a3	2.11036
Kpna6	-2.46005
Dnajb5	-1.90893
Chm	-1.89128
Rtn4ip1	-1.8218
Sobp	-4.49361
Prdm1	-1.98793
Ctnna3	-4.72482
Mypn	-2.88017
LOC606294	-1.5683
Hmga1	-3.26592
Hs3st5	-2.53847
Ube2d1	-2.75663
RGD1306739	-3.66711
Nek7	-1.71751
Selplg	-3.18824
Vwa7	-3.04805
Fhl1	-2.15878
Mmgt1	-1.95959
Phkg1	-2.31375
Fcer2	-3.34145
Baiap2l1	-2.15193
Timm44	-3.43795
Setd8	-2.5585
Tesc	-1.93443
Wsb2	-2.07616
Pebp1	-2.19925
Slc37a1	-2.06904
Rnf10	-1.6353
Acads	-3.16276
Ndufv3	-1.88847
Agpat3	-2.13295
RGD1303003	-1.72412
Pcbp3	-2.71887
Atxn2	-2.22685
Cux2	-2.28812
Anapc7	-1.58657
Atp2a2	-3.5191
Gpr146	-1.81871
Ift81	-1.74836
Aldh2	-2.08212
Tbx5	-3.71171
Cux1	-2.50809
Mdh2	-3.03036
Zak	-2.88639
Pdk1	-4.40486
Hat1	-1.77181
Lnp	-2.46787
Tomm70a	-2.13874
St3gal6	-1.72682
Dfnb31	-2.43768
Hrasls	-2.29116
Opa1	-2.44484
Psmd2	-1.88814
Bdh1	-2.72598
Eif4g1	-2.01096
Sspn	-3.73016
Dnm1l	-2.63843
Pkp2	-1.9944
Masp1	-2.68742
Ccdc91	-1.89204
Mapk1	-3.14711
Ube2l3	-1.82614
Tecrl	-4.02331
Fgf12	-2.88923
Dnajc28	-4.68419
Tmem50b	-1.78513
Ppat	-2.12455
Coq2	-2.93064
Shroom3	-2.14365
Yipf7	-2.45864
Adcy5	-2.23317
Fam162a	-2.23104
Corin	-2.58023
Kcnj12	-2.99981
Limch1	-2.31608
Mospd1	-2.65642
Iars2	-1.71971
Sgcd	-3.05646
Clasp1	-1.91857
Bpnt1	-1.80626
Fam114a2	-1.78538
G3bp2	-1.71557
Rrp15	-2.29348
Fbxo40	-3.73515
Parm1	-3.46823
Esrrg	-3.20188
Pmm2	-1.72097
Rap1gap2	-2.56705
Kcnk2	-5.09941
Nuf2	-2.22973
Mettl22	-2.30907
Lias	-2.28354
Abcb7	-2.26801
Bcl2	-3.66499
Rbfox1	-2.33651
Ccdc181	-1.82116
Prdx6	-1.77848
Ttc19	-1.9639
Nfix	-2.19042
Phka1	-1.98755
Parp1	-2.46709
Sdhc	-2.0937
Cited1	-2.97381
Pcp4l1	-2.79422
Lgals3bp	-1.88997
Mgrn1	-2.59789
B3galt2	-2.69284
Nr1i3	-2.62916
Creg1	-1.71416
Cdip1	-2.23765
Acsf2	-2.82794
Nt5m	-2.62682
Klhl21	-2.27688
Slc35f5	-1.5461
Fundc1	-1.51486
Ergic1	-2.00618
Hcfc1r1	-2.71197
Ccdc112	-2.08265
Smyd2	-1.6436
Tom1l2	-2.37669
Itgb1bp2	-2.14841
Tuba4a	-3.28647
Arhgap44	-3.7416
Ubxn4	-1.55617
Myocd	-2.40971
Prox1	-1.92318
Atpaf2	-1.79666
Dusp27	-2.22649
Xk	-1.90837
Slc25a11	-2.78471
Dnaja3	-2.1998
Uck2	-2.14027
LOC100910173	-1.93839
Asnsd1	-1.57669
Ntn1	-1.9229
Psmc1	-1.96205
Rab3gap1	-2.0098
Ttc1	-1.92833
Apln	-3.27993
Tefm	-2.29208
Dusp10	-2.52151
Phlda1	-1.88945
Tcaim	-2.87162
Trappc6b	-1.82404
AABR07001435.1	-2.4115
Pdk2	-5.20328
Snx13	-1.74713
Mgst3	-2.05281
Spag7	-1.6677
Bre	-1.96902
Lpin1	-3.16552
Mrpl13	-1.55924
Lpgat1	-2.1493
RGD1311756	-3.3575
E2f6	-2.04787
Ppargc1a	-3.01425
Nfic	-1.93003
Apool	-2.21022
Cox20	-1.57626
Mb	-2.40513
Mtfp1	-3.06018
Rbfox2	-2.93193
Baalc	-3.69196
Foxn3	-1.63388
Kcnj2	-2.18183
Mapkapk2	-2.91918
Sntb1	-4.03955
Akap6	-3.01802
L2hgdh	-2.38726
Kcna4	-2.43293
Nusap1	-2.68394
Ppp2r5c	-1.80214
Rangrf	-1.67456
Ndufaf1	-2.82636
Egln3	-2.62439
Dlst	-2.67139
Bzw2	-2.23295
Wfs1	-1.95025
Emc2	-2.29191
Ogdh	-3.95035
Prkaca	-2.43638
Srl	-4.56761
Csnk2a1	-1.99376
Slc38a1	-2.24939
Eif2b4	-1.67625
Tmx2	-2.26492
Vapb	-2.25262
Azin1	-1.63232
Kcnj3	-3.71342
Lyar	-1.91531
Rassf3	-1.97091
Zhx2	-2.15565
Trap1	-1.88507
Phospho1	-3.02609
Ntn4	-1.97393
Suclg1	-1.5781
Mthfd1	-2.31719
Gadd45a	-2.29289
Ndufa8	-1.90126
Suclg2	-2.33664
Yeats4	-1.8149
Bcl11b	-2.2053
Cav3	-1.59297
Angpt1	-4.09306
Lrpprc	-2.37755
Serbp1	-2.32155
Ppm1a	-1.56102
Yap1	-2.09511
Mlip	-3.23543
Suox	-2.60707
Steap2	-2.01309
Lynx1	-4.19525
Jph1	-2.85852
Hk2	-2.43351
Prr11	-2.63033
Ispd	-2.37962
Klhl31	-3.49103
Rcc2	-2.02246
Fyco1	-2.64787
Dld	-2.01451
Vdac1	-2.26118
Synj2bp	-1.60606
Samhd1	-1.7749
Rbm38	-3.44648
Fkbp4	-1.85924
Neo1	-1.7935
Sema3c	-1.935
Itgb8	-2.65004
Reg3g	-3.76107
Grpel1	-2.50937
Tmem70	-1.51683
Otud6b	-2.07925
Vopp1	-2.37088
Thrb	-1.84977
Usp2	-2.85004
Mlh3	-1.77315
Fbxo32	-3.08601
Smyd1	-3.98124
Pyurfl1	-2.21067
Mtdh	-1.95499
Ppm1k	-2.18837
Sptb	-3.88772
Casq1	-2.22705
Pdhx	-2.82038
Slc3a1	-1.96982
Hipk2	-2.74187
Timm17a	-1.87018
Plin2	-1.51328
Acss1	-2.14065
Cd8b	-2.7903
Ikzf3	-4.04675
Nr0b2	-2.49911
Cyp51	-1.99522
Atp5g1	-2.30663
RGD1311251	-3.55712
Flnc	-2.80993
Atp1a2	-2.32619
Idh3B	-2.57148
Prepl	-2.09227
Rragd	-2.80293
Shisa4	-2.80579
Asph	-2.74801
Klhl41	-2.39662
Smpx	-1.85
Tm2d1	-2.18728
Inadl	-2.77952
Pygb	-3.662
Ehd4	-3.58376
Eya1	-4.0412
Igsf1	-3.08517
Prkaa2	-4.78639
Plaa	-1.79532
R3hdm2	-2.49324
Lactb2	-1.68836
Acat1	-2.36631
Bcap29	-1.70215
Pdhb	-2.98083
Klhl38	-2.93652
Itga7	-2.30294
Sdhb	-2.26962
Plxnc1	-2.0259
Abra	-2.34591
Rab3b	-2.93518
Murc	-4.6929
Cul5	-2.44827
Hibadh	-2.4953
Rgs6	-3.61292
Dpf3	-2.37675
Gins1	-3.36116
Mdh1	-2.42207
Tpx2	-3.01033
Jph2	-5.19996
Ky	-2.12921
Atp6v0e2	-2.41395
Mrpl38	-1.70735
Mrps15	-1.8613
Sc5d	-2.25959
Cat	-2.54439
Taco1	-2.58765
Bsg	-1.86879
Gpr22	-3.20254
Thoc5	-1.63849
Slc8a1	-4.32018
Abtb2	-2.93266
Actc1	-3.38644
Mrpl35	-1.57639
Mrpl15	-1.85141
Ncs1	-1.95438
Ap1b1	-1.69574
Clip4	-3.85071
Nfe2l1	-2.40678
Hcn2	-2.2136
Gja3	-4.21361
Ehbp1	-2.18585
Dynll2	-2.0358
Plbd1	-1.89896
RGD1304963	-1.79201
Penk	-4.41312
Synpo2l	-4.76621
Socs2	-1.72183
Diaph3	-3.1738
Trappc12	-2.48372
Mrpl37	-2.40433
Atp6v1d	-1.97353
Txnrd1	-1.6885
Nudt4	-1.77627
Immt	-3.02023
Spata2	-2.49268
Poldip2	-3.57479
Schip1	-2.1183
Fbxo44	-4.5013
Nr1d1	-3.80399
Cenpe	-3.0086
Ivd	-2.62347
Hcn4	-2.89228
Ccdc90b	-1.81933
Unc45b	-2.8001
Depdc1	-2.80058
Akr1b1	-1.91799
Etfdh	-2.72881
Khdrbs3	-2.65918
Polr1a	-2.26015
Pdk4	-1.4974
Mrpl10	-2.74412
Apex1	-2.0574
Aqp7	-3.43373
Me1	-3.26741
Tmod1	-3.51839
Kcnk3	-2.76307
Bche	-3.68991
Acadm	-2.96035
Piwil2	-1.97726
Pgm1	-1.55332
Slc25a13	-4.32729
Ctps1	-2.06941
Dcps	-1.84289
Dlat	-2.34882
Ppapdc3	-2.00607
Palld	-2.06115
Acot2	-1.6785
Mrps2	-2.10708
Atpaf1	-1.68718
Tubb4b	-2.12011
Elk1	-2.01089
Cdv3	-3.73054
Nol12	-1.91286
Idh3a	-3.05805
St3gal5	-2.52751
Efnb3	-2.66428
Rcan2	-3.14703
Dnajc3	-1.58036
Ndrg2	-3.20749
Eya3	-2.00207
Hspb2	-2.99634
Polr2k	-1.6307
Cycs	-2.46458
Cand2	-2.70963
Samd4a	-2.73817
Sp2	-1.75144
Mcat	-2.16464
Mrpl45	-2.73715
Ppif	-3.44991
Acsl1	-2.33237
Coa7	-1.87779
Clcn3	-1.61224
Hadh	-3.15381
Gata4	-2.01462
Dlgap5	-2.096
Hadhb	-2.98781
Osbpl6	-2.16977
Hspa4l	-1.87458
Zyg11b	-1.9156
Ckb	-1.76407
Pithd1	-2.0347
Hyou1	-1.845
Prdx3	-2.29305
Ankh	-2.401
Ipo5	-1.85539
Rims1	-5.87163
Gars	-1.50976
Mfn1	-2.16817
Unc119	-2.24317
Ank2	-3.6479
Cipc	-1.67357
Tiparp	-1.96736
Cmbl	-2.54737
Ppp2r1a	-1.60228
RGD1311747	-1.58563
Slmap	-2.18676
Pkm	-2.70954
Hipk3	-2.20659
Napepld	-3.15611
Psmc3	-1.55005
Aldh6a1	-2.466
Smap2	-2.422
Agk	-2.82798
Irx3	-3.42008
Gcsh	-2.12802
Plk4	-1.98724
Alpk3	-3.70677
Auh	-1.58945
Myom2	-2.70128
Mfap3l	-2.65688
Got2	-3.22244
Mrps31	-2.02524
Ndufs1	-3.49482
Rrad	-2.57908
Atp6v1e1	-2.10419
Tmem38a	-2.32549
Samm50	-1.7416
Perp	-1.94572
Vps37a	-1.81806
Isca2	-2.20695
Ppa2	-2.36259
Pkia	-4.01839
Dnaja4	-3.83549
Mrps30	-1.56244
Fbxl3-ps1	-2.55808
Asah2	-1.68346
LOC100294508	-1.68205
Hddc3	-1.90773
Rras2	-2.92321
Apobec2	-1.94578
Adk	-2.73882
Pdp2	-3.00172
Pcdh7	-4.08698
Bcl2l13	-2.84234
Tnik	-3.01072
Veph1	-3.4503
Msra	-2.70725
Cpt2	-2.44094
Cyc1	-1.78943
Eef1a2	-4.63644
Ddx10	-1.56922
Mcm3	-1.92549
Uqcrh	-2.05203
Ccdc141	-3.13448
Swsap1	-2.34912
Trdn	-2.43209
Mrpl3	-2.57635
Bag2	-2.2827
Irx4	-2.18005
Trim55	-2.52552
Sssca1	-2.24702
Mlf1	-4.56817
Parp3	-1.66876
Gfm1	-2.41691
Rgma	-1.82202
Fabp3	-3.6999
Sh3glb1	-2.12625
Phb2	-1.85975
Ldha	-1.93412
Prc1	-2.58854
LOC691485	-4.00228
Tmem179	-3.45063
Akap7	-2.14026
Chchd3	-2.16901
Armc1	-1.67796
Dctn6	-1.6547
Nceh1	-2.60738
Sdha	-2.46617
Pde7b	-2.80354
Rala	-1.6149
Psma4	-1.72516
Eps15l1	-1.57536
Phtf2	-1.52963
Scd1	-3.68186
Appl1	-1.56491
Cog6	-1.79756
Prosc	-1.71037
Acaa2	-3.39634
Ubtd1	-3.50459
Fgf1	-3.5564
Fbxl17	-2.59019
Dsp	-2.42509
Idh2	-3.49368
Ghitm	-1.99161
Ptges2	-2.58683
Stat1	-2.23154
Tom1	-2.01741
Psmd7	-1.54431
Farsb	-2.91848
Ecsit	-2.1481
Plekhb2	-1.70743
Acad9	-1.8924
Tns1	-1.88229
Map1a	-2.45849
Hif1an	-2.88418
Phactr1	-3.4818
Pcmt1	-2.66533
Mcm5	-2.59249
Anln	-3.01271
Phax	-1.53567
Mlycd	-2.85052
Hspd1	-2.78835
Ube2q2	-1.65942
Nav2	-1.93938
Cdh20	-2.93573
Ndufb10	-1.73453
Sgcg	-2.39947
Ddah1	-2.58039
Atp5d	-2.62196
Atxn10	-1.55009
Rpl3l	-2.14055
Aldh7a1	-1.86511
Hagh	-1.68908
Rasd2	-2.70077
Myoz2	-2.96114
Mapkapk3	-1.91656
Emilin2	-2.22844
Synpo2	-3.31746
Sec24d	-1.97013
Kpna3	-2.18067
Il18r1	-2.42116
Dbt	-2.00405
Scn5a	-1.74144
Acsf3	-2.40732
Spryd7	-2.16352
Lrrc39	-2.7204
Gpam	-3.05256
Timm21	-1.78404
Spg7	-1.74173
Mrps5	-1.64629
Nsmce1	-1.62763
Fam46c	-3.58186
Etfa	-1.99779
Nt5c1a	-5.36422
Pbk	-2.30809
Kpna2	-2.27885
Dnajc25	-1.82105
Pink1	-2.09301
Pgm5	-1.81981
LOC100911959	-1.91673
Tead1	-3.825
Fuca2	-2.29451
Cdh2	-2.22393
Prkce	-3.09439
Wnt5a	-2.34689
Pabpc4	-2.63121
Sorbs1	-2.76193
AC097890.1	-3.43677
Mreg	-2.51568
Lyrm5	-2.12964
Arhgap35	-1.72145
Pccb	-2.20757
Wfdc1	-1.9764
Mul1	-1.93696
Zmat2	-1.84687
Tab2	-2.12728
Rad23b	-1.69663
Ankrd23	-2.03163
Pdp1	-1.7957
Tbx20	-3.73484
Frmd5	-2.18986
Coq9	-2.89418
Mrps9	-1.6469
Agl	-2.60304
Casq2	-3.0524
Edf1	-1.8026
Dkk3	-1.77613
Got1	-2.58518
Ppp1r14c	-3.38736
Slc12a7	-1.6617
Sphkap	-2.67054
Pdlim5	-2.88595
Letm1	-2.0709
Prrc1	-2.15602
Eif3j	-2.5226
Kctd1	-1.91116
Ndufa10	-3.17293
Gstk1	-2.06199
Pitrm1	-1.79795
Dsg2	-2.37133
Dgat2	-2.10893
Rtn2	-2.55328
Eya4	-2.7948
Dner	-3.56703
Dtna	-4.00927
Hsdl2	-2.25378
Pcyox1	-2.06296
Nrap	-2.89802
Fam210a	-1.69795
Calm3	-1.59367
Fam120a	-1.99563
Isoc2b	-1.73461
Ckm	-4.19609
Pla2g5	-3.68698
Fhl2	-2.38428
Lppr4	-5.8746
Mtfr1l	-2.54047
RGD1307262	-2.27196
Coq7	-1.89538
Atp5a1	-2.55306
Ryr2	-2.45085
RGD1308706	-2.28546
LOC306766	-2.22485
Rnf214	-1.89043
Mvb12b	-1.67906
Slc2a4	-2.109
Mmachc	-2.91016
Gmpr	-2.52763
Mrps27	-2.63454
Ephx2	-1.88684
Me3	-2.30501
Alpk2	-4.21295
Eif2s2	-2.09393
Kif5b	-2.54044
Sucla2	-2.9952
Cltb	-1.59557
Lrrc27	-2.18788
Mylk3	-2.29686
Inpp5a	-2.06963
Psmd1	-1.88053
Mccc2	-2.99463
Nqo2	-1.8794
Actn2	-3.95305
Ucp2	-2.40059
Dnajc21	-2.04524
Gab1	-1.76268
Eno1	-1.64677
Nudt8	-1.97285
Ubac1	-2.57218
Mcur1	-2.59587
Mrpl48	-1.95438
Fech	-2.55822
Coa5	-2.74153
Clic4	-2.02379
Ccny	-2.03743
Crat	-3.86401
Ttl	-2.19013
Pde4dip	-2.29003
Tp53inp2	-2.74787
Gtf2h2	-1.88745
Srf	-2.86146
Dhrs4	-1.80786
Ank1	-4.53379
Ampd3	-1.57032
Uqcrfs1	-2.7512
Hspa5	-1.86742
Cacnb2	-2.65672
Cdkal1	-2.84776
Inpp4b	-2.96452
Golm1	-3.11791
Aars	-1.76668
Nfu1	-1.58054
Acot13	-1.53388
Ppp2r4	-2.03433
Cidea	-2.45041
Ezr	-2.48943
Ankrd1	-2.32316
Tufm	-1.99163
Cenph	-2.43986
Gapdh	-3.05476
Agtpbp1	-1.89677
Pfdn1	-1.88241
Scrn3	-1.85283
Gpsm1	-2.22853
Akt2	-2.30003
Camk2a	-2.34029
Mpp7	-3.00171
Rsph3	-2.78199
Gmnn	-2.49992
RGD1559896	-2.25739
Pik3r1	-2.28207
Kif20b	-3.23331
AABR07001497.1	-2.86677
Gstm7	-2.4648
Tnnc1	-2.70311
Fitm1	-3.69185
Tars	-2.02548
Habp4	-2.97152
Ola1	-1.85049
Sod2	-1.95653
Mrpl51	-2.81099
Synpo	-2.82946
Gnpat	-2.21211
P2rx5	-2.4165
Atp5c1	-2.57827
Trak1	-2.49719
Fsd2	-1.86381
Pskh1	-2.48459
Rab12	-2.01264
Zbtb47	-2.44844
Dag1	-1.80804
Lrrc4b	-3.10985
Fam103a1	-1.80645
Rab3a	-3.68778
Etf1	-1.84834
Kars	-1.55355
Gnao1	-2.66776
Bckdk	-2.39855
Slc20a2	-1.72661
Adprhl1	-3.00409
Dnajb2	-1.8316
Hspa9	-3.38804
Osbp2	-2.43252
Ubxn1	-1.80999
Clpb	-2.12737
Des	-3.50929
LOC100362432	-2.12367
Cox6a2	-3.24295
Sgta	-1.67968
Thop1	-2.57278
Spata24	-2.21456
Slc16a1	-2.74538
Myh14	-3.01599
Lamtor1	-1.62687
Nfkbib	-1.80335
Inha	-4.3473
Klhl30	-3.96513
Supt3h	-2.0835
Reep5	-1.84731
Yif1a	-2.13622
Perm1	-2.77064
Art1	-4.1311
Sars	-1.66086
Kif22	-2.53223
Prkar2a	-2.66613
Slc25a20	-2.19128
Klc2	-1.89351
Ech1	-2.80955
Vps4a	-1.68669
Fads3	-1.89225
Sox6	-2.21749
Kcnq1	-4.06729
Bckdha	-2.40851
Nap1l4	-2.28964
Acadsb	-2.63907
Sdhaf2	-1.99041
Mrpl4	-3.26943
Cpeb3	-3.07135
Hrc	-3.33751
Nkx2-5	-3.949
Bnip1	-1.94736
Smarcc1	-2.43616
Gys1	-2.43663
Them4	-2.81718
Lsm12	-1.68333
Prpf19	-1.77745
Pola2	-1.91359
Ccnd1	-1.91834
Hspb6	-2.59805
Slc4a1	-5.95056
Myl3	-3.01783
Bcat2	-1.73713
Mrpl16	-2.5465
Dbp	-2.42595
Fxyd1	-1.9755
Mpeg1	-2.72301
Tmod4	-2.99005
Pygm	-2.63368
Scnm1	-2.21858
Tmem143	-3.37609
Scn1b	-3.03602
Kcnj11	-1.87715
Vegfb	-3.08566
Macrod1	-3.36094
Hfe2	-2.91504
Fdft1	-2.14881
Mtfr1	-2.75368
Fads6	-4.26729
Hddc2	-2.10611
Tas2r120	-3.07553
Tpd52l1	-2.84677
Slc25a34	-3.68041
Mpp6	-1.99678
Alkbh3	-1.59248
Dcakd	-1.76234
Tecr	-2.89812
Bola3	-2.23339
AC109958.1	-3.037
Trim72	-1.73921
Dcdc5	-4.8704
Cxcl9	-1.97024
Pnpla3	-3.53147
RGD1563242	-1.60001
Hspb8	-2.51257
Pdpr	-2.75978
Mrps10	-3.61397
RGD1306502	-1.63852
Tmem126a	-1.61331
Ccser2	-2.94343
Slc25a12	-2.80573
Slc22a3	-3.23941
Ppp2r3a	-3.61247
Fam131c	-4.50177
Gpi	-1.63219
Car14	-3.42974
Usp15	-1.83018
Fam78a	-2.54972
Vsig10l	-2.29461
Cs	-3.22879
Aldh5a1	-2.15293
Gprin3	-3.33697
Rsrc1	-2.21914
Cmya5	-3.47295
Opcml	-3.74499
Gbas	-3.86932
Gbp1	-2.74106
Col4a2	-1.53493
Rab20	-1.79293
Fundc2	-1.87295
Phkb	-2.11979
Aco2	-3.79498
Cox6b1	-1.9327
Pard3b	-1.89884
Tarsl2	-3.37771
Lman1	-2.56162
Lyrm1	-2.38909
Fam220a	-1.79344
Hadha	-2.921
Ckap2	-3.50669
Stk39	-2.02809
Tmx4	-2.00995
Asb10	-2.72899
Cep19	-2.12941
Uqcrb	-1.84471
Cox10	-2.91548
Pde3a	-2.87909
Mavs	-1.97946
Msi2	-2.39786
LOC100365902	-2.97485
Iqgap2	-2.51173
Mettl11b	-3.70229
Map1lc3a	-2.49917
RGD1564887	-1.87353
Plagl1	-2.22066
Nifk	-1.92274
Dynlrb1	-1.61801
Myh6	-4.69901
Opa3	-2.57273
Hccs	-2.03329
Taf4b	-1.89719
Ckap2l	-3.59135
Lrrd1	-2.33454
Hook1	-2.15866
Nhlrc1	-5.36256
Cdnf	-3.95952
Dhrs7c	-2.34775
Scn4b	-3.71036
Acsl6	-2.24777
Nt5dc3	-2.3991
Scfd2	-2.11854
Nnt	-3.30467
Smco2	-3.45393
Afg3l1	-1.86739
Jazf1	-2.10978
Fhod3	-2.25166
Fitm2	-1.99501
Mn1	-2.70451
Vldlr	-1.66216
Ube2m	-1.81227
Rexo4	-1.75804
Mecr	-2.43276
Psmd3	-1.64497
Mki67	-2.22876
Tnni3k	-4.05445
Sh3bgr	-2.28713
Lrrc14b	-3.10971
Ptcd2	-2.56229
Tceal8	-1.51564
Fbxw5	-1.72355
Tmem182	-3.41049
Hspb7	-3.14555
Nap1l3	-1.74699
RGD1564942	-3.83502
Tmem69	-2.48021
Eci3	-2.03795
Ccl12	-2.27781
Golga4	-2.19326
Xrcc4	-2.04284
Atp1a1	-2.4249
LOC100359600	-3.05972
Clpx	-1.65286
Fndc5	-4.69478
Epha3	-2.8506
Ormdl3	-2.43794
Usp13	-2.5915
Vps26a	-1.8819
Lrrc2	-1.93605
Dgkb	-2.86952
Myl2	-2.39309
Kif1c	-2.61517
Larp1	-2.12234
Ccnh	-1.66976
AABR07027388.1	-4.35429
Mef2d	-1.87372
Lsamp	-3.05291
Enah	-2.47414
Tmem42	-2.12596
Uqcrc1	-2.55263
Mtus2	-3.13723
Lmod3	-3.48055
Bcl7b	-1.62581
Ict1	-1.8986
RT1-Da	-1.64438
Myom3	-3.46041
Thnsl1	-2.18181
Cdc37	-2.49821
Cacna2d1	-2.27298
Irx1	-5.09117
Ube2ql1	-3.14701
Vcp	-1.63766
Myadml2	-3.59426
Nploc4	-2.16032
Uqcrc2	-2.97431
Ppp1r1a	-2.39826
Cbx5	-1.60103
Xirp1	-2.32827
Svip	-3.31211
Lyrm9	-2.85589
RGD1309730	-1.68789
LOC688553	-3.87594
Timm50	-3.46563
Lims1	-1.73596
Ptgr2	-2.46212
Larp1b	-2.58785
Ndufs2	-2.37177
RGD1565641	-1.80344
Pnpla8	-2.1397
Lsmem1	-2.29876
Dda1	-1.66626
RGD1561161	-2.62816
Lbh	-4.81732
Palldl1	-3.14725
Dnal1	-1.9456
Ccdc122	-3.20014
Acyp2	-1.86446
Stau2	-2.5016
Ndufv2	-2.27741
Pde4d	-2.02388
Cks1b	-1.57041
Msrb3	-3.48318
Mrpl42	-2.08359
Fgf13	-3.16625
Nmrk2	-2.22131
Pdss2	-2.54752
Rd3l	-1.95895
Zfp770	-1.93639
Dnajc4	-1.99143
Oxct1	-3.14188
Lyrm2	-1.92526
Itga9	-1.87222
Bves	-2.78636
Adck3	-3.25823
Cap2	-3.70444
Samd12	-3.60799
Ccbl2	-2.66433
Micu1	-2.64845
LOC298139	-1.7798
Ak4	-5.24793
Rrm1	-2.0244
MGC94207	-2.21712
Cfl2	-1.71993
Lyrm7	-2.76451
AABR07064061.1	#VALUE!
Syt14	-3.67824
1700007B14Rik	-2.15009
Ppm1l	-2.55251
LOC100911485	-1.91853
Lrrc75b	-3.19091
Ptgfr	-2.35475
AABR07043421.1	-1.93945
Cited4	-4.73653
Slmo2	-2.0911
Adssl1	-1.8453
Sh3rf3	-3.01563
Phb	-2.09319
Dbi	-1.62268
Hk1	-1.7024
Apoo	-1.98435
Chrm2	-3.83252
Homer1	-3.97925
Plin4	-2.64306
Clpp	-1.95579
Mtrf1	-2.05001
Cox16	-2.18709
LOC683897	-1.88977
Nucks1	-2.15016
Tk1	-2.36836
Bdnf	-2.16868
Gaa	-2.791
Mef2a	-1.85113
Slc25a23	-2.41211
Plin5	-2.34927
Mrps22	-2.12474
Tuba8	-3.4857
Qk	-2.00013
Uqcc1	-2.42614
Ndufa11	-1.51208
Myo18b	-3.33198
Gpx1	-1.74571
Tsfm	-2.18198
Bhlhe41	-5.5485
AABR07037356.1	-2.3687
Racgap1	-3.1011
Ak1	-3.30915
Mmab	-2.01438
Gpc1	-3.51924
Atp9a	-2.3231
Sctr	-2.27673
Prkar1a	-1.9025
RGD1564899	-3.75655
LOC100911319	-3.52097
Rn60_15_0538.1	-2.75732
Dcxr	-2.27395
Gm27029	-2.62755
Gde1	-1.71584
LOC100363782	-2.26466
Syngr2	-1.84451
Fem1a	-4.59777
Birc5	-2.43778
Mut	-2.02607
Gbe1	-1.95201
Rn60_X_0752.3	#VALUE!
Rn60_8_0651.1	-3.62789
Mycn	-2.23583
Ppp1r12b	-2.70089
Ccdc186	-1.78312
Kpna1	-2.14772
AABR07065498.1	#VALUE!
Aes	-2.64666
Tbc1d24	-2.27141
AABR07031489.1	-4.139
Bmpr1a	-1.76357
Grb14	-3.08995
Zfp106	-3.48175
RGD1566029	-3.53938
Rsl24d1	-1.66059
Aldoa	-2.14865
Nol11	-1.68922
Top2a	-3.12834
Vwa8	-3.08241
AABR07029417.1	-4.144
Mrpl50	-1.94718
Kcng2	-2.56355
RGD1311703	-1.72116
Usf2	-1.89351
Rn60_8_0646.1	-2.64889
Nkap	-2.11127
Synrg	-2.17694
Ppp1r3d	-1.61905
Nadk2	-1.79323
Snurf	-2.70268
Lsm14b	-2.29663
Ppp3cb	-1.76972
Ndufaf2	-2.33065
Dcbld2	-2.23251
Eif4ebp2	-2.32645
Amfr	-1.72135
Idh3g	-2.45822
Rbfa	-1.76201
Rnf128	-1.68902
AABR07024058.4	-5.33258
Arl8b	-1.69148
Bcl7a	-2.93487
Kif11	-3.17237
AABR07050644.1	-2.20136
Gpd1	-3.71558
Alas1	-3.53737
Pcca	-2.69402
AABR07028907.1	-2.5286
Tars2	-1.76301
Cenpb	-1.93895
AABR07001054.2	#VALUE!
Clec16a	-2.79241
Zfp763	-2.14775
Fam81a	-2.48898
Rnf11l1	-1.6685
Slc6a8	-1.72922
Myom1	-4.54263
Ccnd2	-4.55512
Strip2	-2.77762
Mns1	-2.89459
Pfkm	-2.7528
Nde1	-1.58909
AABR07021704.1	-2.06917
Hbb	-1.67005
Chpt1	-2.73892
AABR07015956.1	-1.52643
Nek9	-1.6698
Mtch2	-1.84105
Popdc2	-3.31917
Gata5	-2.54183
AABR07068341.1	-2.58387
Ppp1r3a	-2.32238
Cetn2	-1.92933
Zfand3	-2.59011
Txnrd3	-1.96887
Fsd1l	-3.059
Rad51ap1	-2.49311
Hmmr	-2.47363
Surf4	-1.50257
Txlnb	-2.45244
Adra1b	-2.79721
Epdr1	-2.1095
Prps1	-2.58076
AC103574.4	-1.53435
Iqsec1	-3.12144
Hand2	-2.77358
Cdc34	-2.09495
Nhsl1	-2.31696
Psmd14	-1.84117
Fam189a2	-2.80771
Nudt3	-1.6801
Homer2	-1.90549
Fgf16	-2.70126
Ndufa9	-1.66738
Kbtbd12	-2.73437
