# Supplementary material for: Transcriptomic Validation of the Protective Effects of Aqueous Bark Extract of Terminalia arjuna (Roxb.) on Isoproterenol-Induced Cardiac Hypertrophy in Rats
Source: Front Pharmacol. 2019 Dec 10;10:1443. doi: 10.3389/fphar.2019.01443 (PMC6916006; doi:10.3389/fphar.2019.01443)
Supplement: Supplementary file 5 [file Table_2.xlsx]

## Sheet: Sheet1
Table 2S
ISO_TA VS CON
Gene Symbol	log2(fold_change)
Hsf2bp	5.30175
Naaa	2.08648
Rasgef1b	2.02951
Car4	1.76968
Fcrla	4.67364
Mpc2	1.57429
Fbxw10	3.95491
Fmo2	3.31367
Figf	1.7956
Fmo3	2.60392
Tmem163	2.64119
Csrp2	2.06038
Eno3	2.38422
AABR07016056.1	#VALUE!
Osr1	3.0582
Map2k6	1.71605
Polr3h	2.4321
Csdc2	2.43717
Aurkb	2.70819
Reg3b	4.00752
Pvalb	2.82313
Fbln2	2.55542
Slit3	1.95176
Slamf9	2.71552
Nppa	2.93522
Gprc5d	4.87325
Dusp15	3.69963
Snca	2.61847
Bmp10	4.89602
Sfrp2	1.78215
Bckdhb	1.74405
Car3	2.06573
Lgals3	2.25198
Wisp2	4.48918
S100a6	1.89057
S100a4	1.98714
Fdx1	1.5403
Adh6	6.87374
Larp6	3.58607
Thbs4	4.1142
Tmem14a	2.85601
Akip1	2.7919
Alpl	1.62159
Retsat	2.88428
Csrp3	2.18758
Scara5	2.12111
Lpar3	2.06709
Prss23	2.39117
Hpdl	2.9818
Slc13a3	3.31609
Sult1a1	2.67203
Klhl40	2.38733
Crlf1	3.69334
RGD1307752	1.57962
Nsg2	2.70633
Pmvk	2.37365
Hamp	1.71388
Fkbp5	1.68999
C6	2.59097
Limd2	2.4999
Cytl1	1.84669
RGD1560017	1.91443
Car5b	2.12919
Atp2b2	3.37966
LOC100363048	2.16875
LOC100362027	2.21243
RGD1560242	5.5196
Cd300e	2.21327
RGD1561551	3.48317
Mybphl	3.20879
Plp2	1.89524
Gm884	2.45361
Nmrk2	2.13714
Rgcc	1.82265
Rpl39	1.73281
Spp1	3.21327
Adgre1	2.1299
Hba2	1.77937
Steap3	2.10484
Myl4	1.60876
AABR07042359.1	2.44547
Nlrx1	2.73968
Chi3l1	2.25768
AABR07005779.2	#VALUE!
Aldh1a2	3.0789
Tsc22d3	1.89501
Fam46b	2.96139
Ddit4	2.40966
Ddx3y	#VALUE!
AABR07027192.1	5.78424
Phactr3	2.87041
Hbb	2.3091
Uqcr10	1.55201
AABR07005985.2	2.26459
Eif2s3y	#VALUE!
Kdm5d	#VALUE!
Uty	#VALUE!
RT1-Ba	-2.58304
Psmb9	-1.61209
Fam26e	-2.30401
P2rx7	-2.2406
LOC498435	-1.85372
Ifi47	-1.63975
Serpinb7	#VALUE!
Ccdc112	-1.77502
Apln	-2.05299
Xpnpep2	-2.90921
Wars	-1.65299
Nostrin	-1.66639
Ccl2	-1.98394
RGD1311251	-2.28995
Cul5	-1.68759
Irf1	-1.64142
Tpx2	-1.72202
Penk	-2.7389
Cenpe	-2.19651
Depdc1	-2.16619
Cdv3	-1.83286
Ccl5	-3.3846
Prc1	-1.93352
Scd1	-2.81327
Lcn2	-2.86888
RGD1304728	-1.8028
Arntl	-2.29505
Klrg1	-3.94526
Il18r1	-3.01858
Fam46c	-3.41399
Pbk	-1.90324
Tead1	-1.79929
AC097890.1	-1.67474
Cd2	-1.84214
Ccl22	-2.45307
Lppr4	-5.38449
Mitd1	-2.09746
Kif20b	-2.6843
Egr1	-1.73322
MGC108823	-2.28897
Inha	-2.47921
Slc4a1	-2.84568
Mpeg1	-1.66548
Prnd	-4.11939
Tas2r120	#VALUE!
Siglec5	-2.30389
Dcdc5	-4.38043
Cxcl9	-2.96687
Pnpla3	-2.14337
Gbp1	-1.71085
Ckap2	-2.3953
Plagl1	-1.78753
Ckap2l	-3.3645
Lrrd1	-2.02903
Smco2	-3.54961
Mki67	-1.93449
RGD1564942	-1.8759
LOC685067	-2.21768
Tapbp	-1.78352
Ccl12	-2.37415
Ccl6	-1.75075
Irgm	-1.76703
Ido1	-5.33291
Gbp5	-2.03879
RT1-Da	-2.04554
Myom3	-2.18185
Gbp3	-2.64304
LOC688553	-2.55606
Cd226	-1.93463
RGD1305184	-4.46641
RGD1309362	-1.59203
RGD1306750	#VALUE!
LOC499229	-1.62373
Bhlhe41	-1.6884
AABR07018556.1	-2.24338
Birc5	-2.58617
Rn60_X_0752.3	#VALUE!
Mycn	-2.58722
AABR07063248.1	-2.83361
Nkap	-1.68791
AABR07044796.1	-2.04844
Kif11	-1.80359
Ccnd2	-1.68541
Mns1	-2.49797
Ddx60	-1.62341
