# Supplementary material for: Transcriptomic Validation of the Protective Effects of Aqueous Bark Extract of Terminalia arjuna (Roxb.) on Isoproterenol-Induced Cardiac Hypertrophy in Rats
Source: Front Pharmacol. 2019 Dec 10;10:1443. doi: 10.3389/fphar.2019.01443 (PMC6916006; doi:10.3389/fphar.2019.01443)
Supplement: Supplementary file 6 [file Table_3.xlsx]

## Sheet: Sheet1
Table 3S
TA VS CON
Gene Symbol	log2(fold_change)
Pbld1	2.44429
Serpine1	2.93136
Adamts1	2.20329
Naaa	2.33044
Gfpt2	1.56069
Uap1	1.6756
Fbxw10	4.29039
Fmo2	2.52369
Fmo3	2.57684
Atf3	4.13316
AABR07016056.1	#VALUE!
Myc	2.3567
Lmcd1	1.79208
Nr4a3	6.14577
Pvalb	3.85751
Nfkbia	1.98305
Angptl4	2.96873
Nr4a1	3.23917
Mgst1	1.99731
Timp4	2.34764
Abra	2.75514
Fos	2.38095
Slamf9	2.91888
Rgs20	2.70091
Nppb	1.66419
Snca	2.63638
Map3k6	2.27953
Cryl1	2.75601
Pdk4	2.7398
Il18	2.00307
Bckdhb	1.56045
Wee1	1.58801
Ccrn4l	1.58816
Efcab6	1.82832
F3	1.58451
Sgk1	2.20338
Fam111a	4.08486
Adh6	3.49114
Tinagl1	2.26537
Pcdh20	1.95005
Gsta1	2.03324
Lcn2	1.8326
Hmox1	1.92589
Sdc4	2.28235
Anxa10	2.08074
Ctgf	2.14367
Cyp26b1	2.1269
Bmper	2.19582
Ces1d	2.35227
Pla2g2a	2.24255
Lamtor5	1.69141
Slc13a3	4.34008
Sult1a1	2.06997
Gadd45b	2.40607
Fkbp5	2.55517
Adamts9	1.51772
Irs2	1.87568
C6	2.07246
Cxcl13	2.16323
Mmrn1	1.7487
RGD1359290	2.05994
Cytl1	1.81899
LOC100363469	1.65711
LOC100362027	1.95189
Oas1k	2.29483
Fam107a	1.93312
LOC100912195	2.10755
Cenpw	2.6681
Rgcc	1.97852
Rpl39	1.73966
Thbs1	2.67983
AABR07064061.1	3.98949
Adgre1	2.01282
Fosb	2.48216
LOC102549198	4.15063
Cebpd	2.34903
Ifrd1	2.07777
Tsc22d3	1.82472
Fam46b	2.7581
Ddit4	1.81291
Ddx3y	#VALUE!
Phactr3	2.69999
Errfi1	2.46931
AABR07005985.2	2.32422
LOC103692716	1.6615
Eif2s3y	#VALUE!
Kdm5d	#VALUE!
Uty	#VALUE!
Prdm1	-2.12071
Serpinb7	-3.61333
Itgb8	-2.17892
Reg3g	-3.47816
Hipk2	-1.71183
Aplnr	-1.59464
Nr1d1	-2.47726
Gpm6a	-2.94375
Cdh20	-2.08815
Tead1	-1.6055
AC097890.1	-1.56564
Lppr4	-4.85026
Acadsb	-1.58316
Slc4a1	-1.62981
Siglec5	-2.25186
Ino80d	-2.17676
LOC100910531	-1.73297
Gbp3	-2.84669
LOC499229	-1.68049
Tlr8	-1.84049
AABR07038567.1	-3.75202
Bhlhe41	-2.2357
AABR07018556.1	-2.00928
Rn60_X_0752.3	-7.61883
Mycn	-2.79048
AABR07063248.1	-3.5231
