# Supplementary material for: Transcriptomic Validation of the Protective Effects of Aqueous Bark Extract of Terminalia arjuna (Roxb.) on Isoproterenol-Induced Cardiac Hypertrophy in Rats
Source: Front Pharmacol. 2019 Dec 10;10:1443. doi: 10.3389/fphar.2019.01443 (PMC6916006; doi:10.3389/fphar.2019.01443)
Supplement: Supplementary file 7 [file Table_4.xlsx]

## Sheet: Sheet1
	Table 4S
	S.No	OFFICIAL_GENE_SYMBOL	Our data set	Talarico et al Plos data
	1	Mlf1	-4.56817	-2.71203
	2	Myo18b	-3.33198	1.44963
	3	Hand2	-2.77358	1.68257
	4	Sorbs1	-2.76193	1.36368
	5	Nhsl1	-2.31696	-1.87368
	6	Pde4dip	-2.29003	1.32988
	7	Cacna2d1	-2.27298	2.52741
	8	Mycn	-2.23583	-2.25569
	9	Mki67	-2.22876	-1.31266
	10	Fxyd1	-1.9755	-2.72169
	11	Cxcl9	-1.97024	-1.7705
	12	Lyrm2	-1.92526	-1.23277
	13	Aldh7a1	-1.86511	2.79855
	14	Acyp2	-1.86446	-1.08806
	15	Dnajb2	-1.8316	-1.80615
	16	Dnajb2	-1.8316	2.02881
	17	Sik1	1.685	2.52622
	18	Klf4	1.69067	1.99246
	19	Gfpt2	1.95974	1.31083
	20	Errfi1	1.99418	1.92889
	21	Mcf2l	1.99888	1.17814
	22	Fgfr3	2.2672	1.5435
	23	Ddit4	2.35159	1.17832
	24	C1qtnf5	2.37943	-2.82796
	25	Inhbb	2.81681	1.72998
