# Supplementary material for: Transcriptomic Validation of the Protective Effects of Aqueous Bark Extract of Terminalia arjuna (Roxb.) on Isoproterenol-Induced Cardiac Hypertrophy in Rats
Source: Front Pharmacol. 2019 Dec 10;10:1443. doi: 10.3389/fphar.2019.01443 (PMC6916006; doi:10.3389/fphar.2019.01443)
Supplement: Supplementary file 8 [file Table_5.xlsx]

## Sheet: Sheet1
Figure 2D details							Figure 2E details
Gene Name	ISO log fc	ISO P-Value	ISO_TA log fc	ISO_TA P-Value			Gene Name	ISO_TA log fc	ISO_TA P-Value	ISO log fc	ISO P-Value
Aldoa	-2.14865	0.00361853	0.361756	0.66902			Car5B	2.12919	0.00291108	1.45807	0.0473803
Ldha	-1.93412	0.00280471	0.813614	0.267526			Car4	1.76968	0.00377122	1.53225	0.0123603
Hk2	-2.43351	4.14677e-05	0.0301978	0.959745			Car3	2.06573	0.00251404	-2.13128	0.0162763
Hk1	-1.7024	0.00351268	0.322748	0.581227			Aldh1A2	3.0789	0.000421757	2.33593	0.00929513
Dlat	-2.34882	0.000108113	0.490898	0.453743			Adh6	6.87374	4.73572e-09	4.08725	0.000826252
Pfkm	-2.7528	1.08342e-05	0.484135	0.484351			Retsat	2.88428	1.85594e-06	0.889562	0.138063
Pdhb	-2.98083	2.18187e-05	0.248852	0.762313			Fmo2	3.31367	8.14528e-07	4.6275	8.12128e-12
Gpi	-1.63219	0.00788905	0.461662	0.48617			Fmo3	2.60392	2.66499e-05	2.04712	0.00096117
Aldh7A1	-1.86511	0.00169744	0.0880474	0.8782			Adh6	6.87374	4.73572e-09	4.08725	0.000826252
Acss1	-2.14065	0.000317749	-0.298505	0.623399			Ccl12	-2.37415	0.00380061	-2.27781	0.00509326
Dld	-2.01451	0.00221913	0.190434	0.792516			Ccl22	-2.45307	0.00540631	-1.23229	0.119579
Pgm1	-1.55332	0.00755749	0.826349	0.16237			Ccl2	-1.98394	0.0016651	-1.09322	0.0681946
Aldh2	-2.08212	0.000429594	-0.0645504	0.911276			Cxcl9	-2.96687	3.71306e-06	-1.97024	0.00239681
Gapdh	-3.05476	3.75884e-06	0.626121	0.412666			Ccl5	-3.3846	4.84889e-07	-1.02304	0.0800196
Eno1	-1.64677	0.00534283	0.555316	0.372767			Ccl6	-1.75075	0.00400758	-0.549678	0.342201
Gpi	-1.63219	0.00788905	0.461662	0.48617			Il18R1	-3.01858	0.000165547	-2.42116	0.00142829
Gbe1	-1.95201	0.0047203	0.956659	0.189584			Ccl22	-2.45307	0.00540631	-1.23229	0.119579
Pygm	-2.63368	0.000186195	0.590527	0.475955			Ccl2	-1.98394	0.0016651	-1.09322	0.0681946
Pgm1	-1.55332	0.00755749	0.826349	0.16237			Cxcl9	-2.96687	3.71306e-06	-1.97024	0.00239681
Hk2	-2.43351	4.14677e-05	0.0301978	0.959745			Ccl5	-3.3846	4.84889e-07	-1.02304	0.0800196
Gaa	-2.791	1.2716e-05	-0.268566	0.639573			Cd2	-1.84214	0.00651826	-1.43848	0.029044
Gys1	-2.43663	6.23579e-05	0.761296	0.19139			Rt1-Ba	-2.58304	0.00125444	-1.36519	0.0606005
Hk1	-1.7024	0.00351268	0.322748	0.581227			Cd226	-1.93463	0.00608025	-1.50186	0.0275336
Agl	-2.60304	4.98347e-05	-0.0388289	0.955712			Rt1-Da	-2.04554	0.000529545	-1.64438	0.00526758
Pygb	-3.662	3.57418e-06	-0.0177659	0.979248			Ccl12	-2.37415	0.00380061	-2.27781	0.00509326
Aldoa	-2.14865	0.00361853	0.361756	0.66902			Ccl2	-1.98394	0.0016651	-1.09322	0.0681946
Akr1B1	-1.91799	0.0010903	0.385776	0.509957			Ccl5	-3.3846	4.84889e-07	-1.02304	0.0800196
Hk2	-2.43351	4.14677e-05	0.0301978	0.959745			Arntl	-2.29505	0.00336013	0.126457	0.849025
Hk1	-1.7024	0.00351268	0.322748	0.581227			Bhlhe41	#N/A	#N/A	#N/A	#N/A
Pfkm	-2.7528	1.08342e-05	0.484135	0.484351			Rt1-Ba	-2.58304	0.00125444	-1.36519	0.0606005
Pmm2	-1.72097	0.00391548	0.361533	0.528862
Akr1B1	-1.91799	0.0010903	0.385776	0.509957
Pgm1	-1.55332	0.00755749	0.826349	0.16237
Hk2	-2.43351	4.14677e-05	0.0301978	0.959745
Gaa	-2.791	1.2716e-05	-0.268566	0.639573
Hk1	-1.7024	0.00351268	0.322748	0.581227
Pfkm	-2.7528	1.08342e-05	0.484135	0.484351
Dlst	-2.67139	2.92023e-05	0.131686	0.851205
Aco2	-3.79498	0.00163156	0.156363	0.907277
Suclg2	-2.33664	0.000137995	0.0525724	0.935735
Suclg1	-1.5781	0.00870142	0.765126	0.240176
Cs	-3.22879	1.77681e-07	0.164428	0.803005
Idh3B	-2.57148	3.25978e-05	0.498596	0.46326
Dlat	-2.34882	0.000108113	0.490898	0.453743
Ogdh	-3.95035	8.20539e-07	0.0377537	0.964094
Pdhb	-2.98083	2.18187e-05	0.248852	0.762313
Idh3A	-3.05805	1.05125e-06	0.379047	0.58222
Sdha	-2.46617	0.000357578	0.327315	0.677419
Sdhb	-2.26962	0.000899506	0.56252	0.473093
Idh3G	-2.45822	0.000218597	-0.323782	0.653268
Sdhc	-2.0937	0.000390963	0.923629	0.141811
Dld	-2.01451	0.00221913	0.190434	0.792516
Idh2	-3.49368	0.000491441	-0.192812	0.872864
Sucla2	-2.9952	9.35476e-06	0.174887	0.819463
Mdh2	-3.03036	1.1126e-05	0.280851	0.723486
Mdh1	-2.42207	0.0008788	0.635	0.461102
Me1	-3.26741	2.06441e-06	-1.02516	0.138334
Ldha	-1.93412	0.00280471	0.813614	0.267526
Me3	-2.30501	0.00154333	0.927623	0.115894
Dlat	-2.34882	0.000108113	0.490898	0.453743
Acat1	-2.36631	0.000491251	0.187426	0.80522
Pdhb	-2.98083	2.18187e-05	0.248852	0.762313
Hagh	-1.68908	0.00913819	0.521609	0.373105
Aldh7A1	-1.86511	0.00169744	0.0880474	0.8782
Acss1	-2.14065	0.000317749	-0.298505	0.623399
Akr1B1	-1.91799	0.0010903	0.385776	0.509957
Dld	-2.01451	0.00221913	0.190434	0.792516
Acyp2	-1.86446	0.00458786	0.445087	0.448687
Aldh2	-2.08212	0.000429594	-0.0645504	0.911276
Mdh2	-3.03036	1.1126e-05	0.280851	0.723486
Mdh1	-2.42207	0.0008788	0.635	0.461102
Aldoa	-2.14865	0.00361853	0.361756	0.66902
Gpi	-1.63219	0.00788905	0.461662	0.48617
Pgm1	-1.55332	0.00755749	0.826349	0.16237
Pfkm	-2.7528	1.08342e-05	0.484135	0.484351
Prps1	-2.58076	3.03316e-05	-0.335746	0.558241
Mthfd1	-2.31719	0.000159947	-0.597589	0.298278
Aco2	-3.79498	0.00163156	0.156363	0.907277
Cs	-3.22879	1.77681e-07	0.164428	0.803005
Mdh2	-3.03036	1.1126e-05	0.280851	0.723486
Mdh1	-2.42207	0.0008788	0.635	0.461102
Uqcrc2	-2.97431	0.00319109	0.761589	0.473342
Atp5D	-2.62196	0.000331104	0.438526	0.578612
Uqcrc1	-2.55263	3.92659e-05	0.905821	0.195658
Cyc1	-1.78943	0.00225856	1.19332	0.0574038
Atp5G1	-2.30663	0.000137566	0.865891	0.13817
Uqcrfs1	-2.7512	8.84477e-05	0.645554	0.436868
Cox6B1	-1.9327	0.00127171	0.482299	0.450699
Ndufs2	-2.37177	0.000358961	0.65793	0.388229
Ndufs1	-3.49482	1.10032e-06	0.306045	0.717926
Ndufb10	-1.73453	0.00479869	0.658155	0.327736
Ndufa8	-1.90126	0.00132666	-0.101273	0.867698
Ndufa9	-1.66738	0.00798798	1.24744	0.0830122
Ndufa10	-3.17293	2.6191e-07	0.548667	0.412176
Atp6V1D	-1.97353	0.00139952	-0.087013	0.893966
Ppa2	-2.36259	0.00021337	0.222639	0.698019
Ndufa11	-1.51208	0.0095131	0.277206	0.642179
Ndufv3	-1.88847	0.0075149	0.243953	0.738938
Sdha	-2.46617	0.000357578	0.327315	0.677419
Sdhb	-2.26962	0.000899506	0.56252	0.473093
Atp6V0E2	-2.41395	0.00396738	0.110703	0.873996
Uqcrh	-2.05203	0.00140125	0.408048	0.565411
Atp6V1E1	-2.10419	0.000436872	0.065911	0.915877
Sdhc	-2.0937	0.000390963	0.923629	0.141811
Ndufv2	-2.27741	0.00139981	0.584554	0.48099
Atp5C1	-2.57827	0.000326343	0.49916	0.535581
Cox6A2	-3.24295	2.29944e-07	-0.903823	0.161452
Atp5A1	-2.55306	0.000438645	0.942187	0.289985
Uqcrb	-1.84471	0.00393986	0.26089	0.70814
Aldh6A1	-2.466	0.00043643	-0.117171	0.877841
Ldha	-1.93412	0.00280471	0.813614	0.267526
Acadm	-2.96035	6.32305e-06	0.569584	0.448728
Suclg2	-2.33664	0.000137995	0.0525724	0.935735
Suclg1	-1.5781	0.00870142	0.765126	0.240176
Acat1	-2.36631	0.000491251	0.187426	0.80522
Hadha	-2.921	8.58389e-06	0.262189	0.722477
Mut	-2.02607	0.000993171	-0.369835	0.561844
Acss1	-2.14065	0.000317749	-0.298505	0.623399
Aldh7A1	-1.86511	0.00169744	0.0880474	0.8782
Mlycd	-2.85052	1.89502e-05	0.338241	0.556374
Aldh2	-2.08212	0.000429594	-0.0645504	0.911276
Sucla2	-2.9952	9.35476e-06	0.174887	0.819463
Pccb	-2.20757	0.000209972	0.0587311	0.919225
Pcca	-2.69402	0.000113365	0.625287	0.351725
Aldh7A1	-1.86511	0.00169744	0.0880474	0.8782
L2Hgdh	-2.38726	0.00780527	-0.430142	0.59544
Aldh5A1	-2.15293	0.000301683	0.147654	0.798526
Acads	-3.16276	1.32188e-06	0.885722	0.1254
Oxct1	-3.14188	0.000135077	0.0781733	0.936267
Aldh2	-2.08212	0.000429594	-0.0645504	0.911276
Hadh	-3.15381	1.41276e-06	0.26407	0.719675
Bdh1	-2.72598	1.41889e-05	0.192405	0.737487
Acat1	-2.36631	0.000491251	0.187426	0.80522
Hadha	-2.921	8.58389e-06	0.262189	0.722477
Pdhb	-2.98083	2.18187e-05	0.248852	0.762313
Acaa2	-3.39634	1.00792e-06	0.252369	0.763538
Aldh7A1	-1.86511	0.00169744	0.0880474	0.8782
Acadsb	-2.63907	1.00336e-05	-0.895917	0.128082
Acadm	-2.96035	6.32305e-06	0.569584	0.448728
Acsl1	-2.33237	0.00310584	0.295727	0.748293
Cpt2	-2.44094	3.9595e-05	0.586089	0.334482
Acads	-3.16276	1.32188e-06	0.885722	0.1254
Aldh2	-2.08212	0.000429594	-0.0645504	0.911276
Hadh	-3.15381	1.41276e-06	0.26407	0.719675
Acat1	-2.36631	0.000491251	0.187426	0.80522
Acsl6	-2.24777	0.00150322	0.183248	0.815347
Hadha	-2.921	8.58389e-06	0.262189	0.722477
Hadhb	-2.98781	0.000166727	0.52459	0.583341
Aldh7A1	-1.86511	0.00169744	0.0880474	0.8782
Dgkb	-2.86952	3.98114e-05	-0.299942	0.614381
Dgat2	-2.10893	0.00619347	0.483292	0.457986
Akr1B1	-1.91799	0.0010903	0.385776	0.509957
Aldh2	-2.08212	0.000429594	-0.0645504	0.911276
Agk	-2.82798	0.000158454	-0.0947844	0.879109
Gpam	-3.05256	0.000300147	0.290085	0.665231
Agpat3	-2.13295	0.000310406	-0.461703	0.424344
Acaa2	-3.39634	1.00792e-06	0.252369	0.763538
Hadh	-3.15381	1.41276e-06	0.26407	0.719675
Mecr	-2.43276	0.000562367	0.351182	0.558251
Hadha	-2.921	8.58389e-06	0.262189	0.722477
Hadhb	-2.98781	0.000166727	0.52459	0.583341
Gpd1	-3.71558	1.0772e-07	0.590287	0.303772
Dgkb	-2.86952	3.98114e-05	-0.299942	0.614381
Phospho1	-3.02609	2.19289e-06	0.320332	0.577489
Gnpat	-2.21211	0.000177245	0.134268	0.821416
Gpam	-3.05256	0.000300147	0.290085	0.665231
Agpat3	-2.13295	0.000310406	-0.461703	0.424344
Chpt1	-2.73892	1.39063e-05	-0.140211	0.827993
Pla2G5	-3.68698	1.25543e-07	-0.0671704	0.906891
Aox1	2.15216	0.000677516	1.10355	0.0896445
Adh6	4.08725	0.000826252	6.87374	4.73572e-09
Aldh3A1	3.93259	0.000632644	3.02998	0.0104096
Uap1	1.54919	0.00829604	1.31275	0.0251822
Gfpt2	1.95974	0.000934582	1.33618	0.0236887
Cmah	2.45618	0.00170213	1.72645	0.0325109
Bckdha	-2.40851	0.000127968	-0.036294	0.949524
Aldh6A1	-2.466	0.00043643	-0.117171	0.877841
Acaa2	-3.39634	1.00792e-06	0.252369	0.763538
Acadsb	-2.63907	1.00336e-05	-0.895917	0.128082
Bcat2	-1.73713	0.00536932	0.852988	0.138797
Acadm	-2.96035	6.32305e-06	0.569584	0.448728
Acads	-3.16276	1.32188e-06	0.885722	0.1254
Acat1	-2.36631	0.000491251	0.187426	0.80522
Hadha	-2.921	8.58389e-06	0.262189	0.722477
Hibadh	-2.4953	4.58266e-05	0.370247	0.575932
Auh	-1.58945	0.00652168	0.286719	0.620063
Hadhb	-2.98781	0.000166727	0.52459	0.583341
Mccc2	-2.99463	0.000629599	0.34482	0.660942
Dbt	-2.00405	0.000727345	-0.00747056	0.990256
Aldh7A1	-1.86511	0.00169744	0.0880474	0.8782
Mut	-2.02607	0.000993171	-0.369835	0.561844
Ivd	-2.62347	1.74376e-05	0.612119	0.294255
Oxct1	-3.14188	0.000135077	0.0781733	0.936267
Dld	-2.01451	0.00221913	0.190434	0.792516
Aldh2	-2.08212	0.000429594	-0.0645504	0.911276
Hadh	-3.15381	1.41276e-06	0.26407	0.719675
Pccb	-2.20757	0.000209972	0.0587311	0.919225
Pcca	-2.69402	0.000113365	0.625287	0.351725
Dlst	-2.67139	2.92023e-05	0.131686	0.851205
Aldh7A1	-1.86511	0.00169744	0.0880474	0.8782
Aldh2	-2.08212	0.000429594	-0.0645504	0.911276
Setd8	-2.5585	2.37595e-05	-0.47099	0.413891
Hadh	-3.15381	1.41276e-06	0.26407	0.719675
Ogdh	-3.95035	8.20539e-07	0.0377537	0.964094
Acat1	-2.36631	0.000491251	0.187426	0.80522
Hadha	-2.921	8.58389e-06	0.262189	0.722477
Aldh7A1	-1.86511	0.00169744	0.0880474	0.8782
Acadm	-2.96035	6.32305e-06	0.569584	0.448728
Mlycd	-2.85052	1.89502e-05	0.338241	0.556374
Aldh2	-2.08212	0.000429594	-0.0645504	0.911276
Hadha	-2.921	8.58389e-06	0.262189	0.722477
Aldh7A1	-1.86511	0.00169744	0.0880474	0.8782
Aldh2	-2.08212	0.000429594	-0.0645504	0.911276
Cat	-2.54439	0.000168295	-1.04506	0.141951
Hadh	-3.15381	1.41276e-06	0.26407	0.719675
Ogdh	-3.95035	8.20539e-07	0.0377537	0.964094
Acat1	-2.36631	0.000491251	0.187426	0.80522
Hadha	-2.921	8.58389e-06	0.262189	0.722477
Xdh	1.83091	0.00416501	0.834807	0.167634
Adcy4	1.87296	0.00354175	0.457835	0.469446
Enpp1	1.54862	0.00777567	1.10408	0.056751
Npr1	1.59289	0.0082625	0.782171	0.201169
Pfas	1.85953	0.00542474	0.451663	0.500916
Tars	-2.02548	0.00163941	-1.08726	0.0835951
Tars2	-1.76301	0.00736457	0.336149	0.569876
Sars	-1.66086	0.00435397	-0.0886811	0.883477
Zmat2	-1.84687	0.0016636	-0.503484	0.381932
Aars	-1.76668	0.00936543	-0.370432	0.581824
Farsb	-2.91848	2.42356e-06	-0.754472	0.19
Gars	-1.50976	0.00937516	0.0719414	0.90249
Iars2	-1.71971	0.00622575	-0.0043733	0.994593
Tarsl2	-3.37771	2.84996e-07	0.133618	0.815812
Kars	-1.55355	0.00788458	0.115347	0.846985
Adcy5	-2.23317	0.000214926	0.227982	0.692254
Ak1	-3.30915	1.02664e-05	0.0558167	0.94296
Nt5C1A	-5.36422	0.00308146	-0.552761	0.519994
Polr1A	-2.26015	0.000397239	-0.320891	0.579998
Pde4D	-2.02388	0.00352479	-0.422147	0.506613
Pde3A	-2.87909	5.27739e-06	-0.611967	0.286539
Pola2	-1.91359	0.00861239	-0.2732	0.67759
Gmpr	-2.52763	3.79926e-05	1.08219	0.0651608
Ampd3	-1.57032	0.00820026	-0.116526	0.838869
Ppat	-2.12455	0.00503242	-0.454589	0.545376
Pde7B	-2.80354	0.00201471	-0.420491	0.610047
Nt5M	-2.62682	0.00638241	-0.32996	0.67461
Adk	-2.73882	1.30215e-05	0.428371	0.498254
Rrm1	-2.0244	0.000567028	-0.780221	0.178845
Prps1	-2.58076	3.03316e-05	-0.335746	0.558241
Lama5	1.75808	0.00370207	1.32272	0.0296602
Reln	2.21962	0.000640638	1.05294	0.118119
Spp1	3.02734	0.000213668	3.21327	7.81792e-05
Thbs4	3.85391	2.26546e-08	4.1142	3.75311e-09
Il18	2.6711	0.000106984	1.36942	0.0504652
Nfkbia	2.13111	0.000537844	1.207	0.0406768
Irf3	2.17481	0.00226959	0.811689	0.295114
Uqcrc2	-2.97431	0.00319109	0.761589	0.473342
Actc1	-3.38644	0.00941937	0.560969	0.74934
Cacna2D1	-2.27298	0.00145339	-0.930388	0.140421
Slc8A1	-4.32018	2.26331e-08	-0.809592	0.240138
Uqcrc1	-2.55263	3.92659e-05	0.905821	0.195658
Myl2	-2.39309	0.00384513	0.234103	0.809002
Tnnc1	-2.70311	0.00139643	0.606142	0.56149
Myl3	-3.01783	0.000306683	0.276085	0.784519
Cyc1	-1.78943	0.00225856	1.19332	0.0574038
Cacnb2	-2.65672	0.000106387	-0.261856	0.703027
Atp1A1	-2.4249	8.95426e-05	0.452332	0.504616
Myh6	-4.69901	0.00360677	-0.27542	0.886991
Atp1A2	-2.32619	0.000137572	-0.514161	0.415052
Uqcrfs1	-2.7512	8.84477e-05	0.645554	0.436868
Atp2A2	-3.5191	0.00758286	0.240688	0.884983
Uqcrh	-2.05203	0.00140125	0.408048	0.565411
Cox6A2	-3.24295	2.29944e-07	-0.903823	0.161452
Cox6B1	-1.9327	0.00127171	0.482299	0.450699
Ryr2	-2.45085	0.00177648	-0.184326	0.834082
Uqcrb	-1.84471	0.00393986	0.26089	0.70814
Me1	-3.26741	2.06441e-06	-1.02516	0.138334
Scd1	-3.68186	7.4535e-05	-2.81327	0.000818358
Acadm	-2.96035	6.32305e-06	0.569584	0.448728
Acsl1	-2.33237	0.00310584	0.295727	0.748293
Cpt2	-2.44094	3.9595e-05	0.586089	0.334482
Sorbs1	-2.76193	0.000468365	-0.95183	0.248038
Fabp3	-3.6999	0.000181901	-0.059983	0.960412
Aqp7	-3.43373	1.78905e-06	-0.283195	0.630626
Dbi	-1.62268	0.00634963	-0.0680478	0.910255
Acsl6	-2.24777	0.00150322	0.183248	0.815347
Psmd14	-1.84117	0.00163809	-0.06655	0.909348
Psmc3	-1.55005	0.00818683	-0.0803929	0.892961
Psma4	-1.72516	0.00587731	-0.61104	0.344543
Psmc1	-1.96205	0.0010375	-0.275863	0.654072
Psmd1	-1.88053	0.00249335	-0.384106	0.551363
Psmd2	-1.88814	0.00125932	0.129845	0.82678
Psmd3	-1.64497	0.00586482	0.200818	0.726061
Psmd7	-1.54431	0.00787822	-0.126531	0.827191
Enah	-2.47414	0.000371299	-1.26229	0.0753617
Myl2	-2.39309	0.00384513	0.234103	0.809002
Mylk3	-2.29686	0.000170791	0.232556	0.722427
Diaph3	-3.1738	0.000679235	-1.75094	0.0334453
Fgf16	-2.70126	4.7991e-05	0.820426	0.154285
Fgf13	-3.16625	7.36449e-06	1.02909	0.0983463
Actn2	-3.95305	3.76844e-07	0.303499	0.750369
Fgf12	-2.88923	2.65705e-05	0.312391	0.633853
Itga9	-1.87222	0.00610456	0.0877842	0.88546
Mapk1	-3.14711	2.88119e-07	-1.47085	0.0163124
Ezr	-2.48943	0.000193292	-0.361593	0.607985
Itgb8	-2.65004	0.00195667	-0.665351	0.377541
Chrm2	-3.83252	3.87926e-08	-0.185905	0.745945
Rras2	-2.92321	0.000726544	-1.00088	0.224271
Cfl2	-1.71993	0.00966783	0.534974	0.470324
Itga7	-2.30294	0.000226979	0.399965	0.511621
Myh14	-3.01599	5.64683e-06	-0.236086	0.698701
Fgf1	-3.5564	3.40764e-08	0.43154	0.681951
Golga4	-2.19326	0.00218363	-0.369075	0.631769
Pik3R1	-2.28207	0.00687743	-0.651632	0.43925
Slc8A1	-4.32018	2.26331e-08	-0.809592	0.240138
Phkb	-2.11979	0.00133797	-0.636065	0.295509
Phkg1	-2.31375	0.00778973	-0.388018	0.603731
Tnnc1	-2.70311	0.00139643	0.606142	0.56149
Mylk3	-2.29686	0.000170791	0.232556	0.722427
Phka1	-1.98755	0.00976248	-0.0954309	0.891666
Ptgfr	-2.35475	0.000176958	0.959518	0.096173
Vdac1	-2.26118	0.000436466	0.842589	0.251242
P2Rx5	-2.4165	0.000116043	-0.170294	0.766509
Atp2A2	-3.5191	0.00758286	0.240688	0.884983
Chrm2	-3.83252	3.87926e-08	-0.185905	0.745945
Adra1B	-2.79721	0.00056143	1.43782	0.0215563
Ppp3Cb	-1.76972	0.0024603	-0.164214	0.780566
Calm3	-1.59367	0.00614559	0.271749	0.643971
Ryr2	-2.45085	0.00177648	-0.184326	0.834082
Prkaca	-2.43638	4.68712e-05	0.719041	0.225265
Camk2A	-2.34029	0.0083265	-0.00941258	0.990195
Socs2	-1.72183	0.00506032	-0.77815	0.184743
Phkg1	-2.31375	0.00778973	-0.388018	0.603731
Phkb	-2.11979	0.00133797	-0.636065	0.295509
Phka1	-1.98755	0.00976248	-0.0954309	0.891666
Hk2	-2.43351	4.14677e-05	0.0301978	0.959745
Elk1	-2.01089	0.00277169	0.414487	0.483876
Hk1	-1.7024	0.00351268	0.322748	0.581227
Pde3A	-2.87909	5.27739e-06	-0.611967	0.286539
Ppp1R3A	-2.32238	8.81711e-05	0.0902234	0.881155
Ppargc1A	-3.01425	1.27269e-06	0.2197	0.705081
Ppp1R3D	-1.61905	0.00555832	0.210342	0.716264
Mapk1	-3.14711	2.88119e-07	-1.47085	0.0163124
Prkar2A	-2.66613	0.000351095	-0.532626	0.43484
Sorbs1	-2.76193	0.000468365	-0.95183	0.248038
Slc2A4	-2.109	0.000767809	0.653547	0.255156
Pygm	-2.63368	0.000186195	0.590527	0.475955
Prkar1A	-1.9025	0.00186089	0.104051	0.872495
Gys1	-2.43663	6.23579e-05	0.761296	0.19139
Calm3	-1.59367	0.00614559	0.271749	0.643971
Prkaca	-2.43638	4.68712e-05	0.719041	0.225265
Prkaa2	-4.78639	3.45388e-11	-0.869297	0.130883
Pik3R1	-2.28207	0.00687743	-0.651632	0.43925
Pygb	-3.662	3.57418e-06	-0.0177659	0.979248
Akt2	-2.30003	0.000107096	-0.154745	0.79048
Loc501110	1.66889	0.00571734	0.920242	0.132019
Fmo1	1.76356	0.0047866	0.19059	0.752145
Fmo2	4.6275	8.12128e-12	3.31367	8.14528e-07
Aox1	2.15216	0.000677516	1.10355	0.0896445
Fmo3	2.04712	0.00096117	2.60392	2.66499e-05
Adh6	4.08725	0.000826252	6.87374	4.73572e-09
Aldh3A1	3.93259	0.000632644	3.02998	0.0104096
Loc501110	1.66889	0.00571734	0.920242	0.132019
Cyp1B1	2.46618	0.000174682	1.58451	0.0164137
Adh6	4.08725	0.000826252	6.87374	4.73572e-09
Aldh3A1	3.93259	0.000632644	3.02998	0.0104096
Actc1	-3.38644	0.00941937	0.560969	0.74934
Slc8A1	-4.32018	2.26331e-08	-0.809592	0.240138
Cacna2D1	-2.27298	0.00145339	-0.930388	0.140421
Myl2	-2.39309	0.00384513	0.234103	0.809002
Myl3	-3.01783	0.000306683	0.276085	0.784519
Tnnc1	-2.70311	0.00139643	0.606142	0.56149
Adcy5	-2.23317	0.000214926	0.227982	0.692254
Dag1	-1.80804	0.00299728	-0.229011	0.717903
Cacnb2	-2.65672	0.000106387	-0.261856	0.703027
Myh6	-4.69901	0.00360677	-0.27542	0.886991
Itga9	-1.87222	0.00610456	0.0877842	0.88546
Des	-3.50929	5.76155e-07	0.860264	0.319325
Atp2A2	-3.5191	0.00758286	0.240688	0.884983
Sgcg	-2.39947	6.5412e-05	0.36108	0.535271
Itgb8	-2.65004	0.00195667	-0.665351	0.377541
Itga7	-2.30294	0.000226979	0.399965	0.511621
Ryr2	-2.45085	0.00177648	-0.184326	0.834082
Sgcd	-3.05646	6.32768e-05	-0.0238912	0.969319
Prkaca	-2.43638	4.68712e-05	0.719041	0.225265
Golga4	-2.19326	0.00218363	-0.369075	0.631769
Slc8A1	-4.32018	2.26331e-08	-0.809592	0.240138
Cacna2D1	-2.27298	0.00145339	-0.930388	0.140421
Dag1	-1.80804	0.00299728	-0.229011	0.717903
Cacnb2	-2.65672	0.000106387	-0.261856	0.703027
Actn2	-3.95305	3.76844e-07	0.303499	0.750369
Cdh2	-2.22393	0.00066848	-0.111637	0.874912
Itga9	-1.87222	0.00610456	0.0877842	0.88546
Des	-3.50929	5.76155e-07	0.860264	0.319325
Dsg2	-2.37133	6.3282e-05	-0.705495	0.227425
Atp2A2	-3.5191	0.00758286	0.240688	0.884983
Sgcg	-2.39947	6.5412e-05	0.36108	0.535271
Pkp2	-1.9944	0.00068488	0.312613	0.595161
Itgb8	-2.65004	0.00195667	-0.665351	0.377541
Itga7	-2.30294	0.000226979	0.399965	0.511621
Dsp	-2.42509	0.00222395	-0.159928	0.857638
Ryr2	-2.45085	0.00177648	-0.184326	0.834082
Sgcd	-3.05646	6.32768e-05	-0.0238912	0.969319
Golga4	-2.19326	0.00218363	-0.369075	0.631769
Actc1	-3.38644	0.00941937	0.560969	0.74934
Slc8A1	-4.32018	2.26331e-08	-0.809592	0.240138
Cacna2D1	-2.27298	0.00145339	-0.930388	0.140421
Myl2	-2.39309	0.00384513	0.234103	0.809002
Myl3	-3.01783	0.000306683	0.276085	0.784519
Tnnc1	-2.70311	0.00139643	0.606142	0.56149
Dag1	-1.80804	0.00299728	-0.229011	0.717903
Cacnb2	-2.65672	0.000106387	-0.261856	0.703027
Myh6	-4.69901	0.00360677	-0.27542	0.886991
Itga9	-1.87222	0.00610456	0.0877842	0.88546
Des	-3.50929	5.76155e-07	0.860264	0.319325
Atp2A2	-3.5191	0.00758286	0.240688	0.884983
Sgcg	-2.39947	6.5412e-05	0.36108	0.535271
Itgb8	-2.65004	0.00195667	-0.665351	0.377541
Itga7	-2.30294	0.000226979	0.399965	0.511621
Ryr2	-2.45085	0.00177648	-0.184326	0.834082
Sgcd	-3.05646	6.32768e-05	-0.0238912	0.969319
Prkaa2	-4.78639	3.45388e-11	-0.869297	0.130883
Golga4	-2.19326	0.00218363	-0.369075	0.631769
Uqcrc2	-2.97431	0.00319109	0.761589	0.473342
Atp5D	-2.62196	0.000331104	0.438526	0.578612
Uqcrc1	-2.55263	3.92659e-05	0.905821	0.195658
Cyc1	-1.78943	0.00225856	1.19332	0.0574038
Pink1	-2.09301	0.0076514	0.22724	0.801323
Atp5G1	-2.30663	0.000137566	0.865891	0.13817
Uqcrfs1	-2.7512	8.84477e-05	0.645554	0.436868
Cox6B1	-1.9327	0.00127171	0.482299	0.450699
Ndufs2	-2.37177	0.000358961	0.65793	0.388229
Ndufs1	-3.49482	1.10032e-06	0.306045	0.717926
Ndufb10	-1.73453	0.00479869	0.658155	0.327736
Ndufa8	-1.90126	0.00132666	-0.101273	0.867698
Ndufa9	-1.66738	0.00798798	1.24744	0.0830122
Cycs	-2.46458	0.00096088	0.838971	0.357019
Ube2L3	-1.82614	0.00297674	-0.0610099	0.924955
Ndufa10	-3.17293	2.6191e-07	0.548667	0.412176
Vdac1	-2.26118	0.000436466	0.842589	0.251242
Ndufv3	-1.88847	0.0075149	0.243953	0.738938
Sdha	-2.46617	0.000357578	0.327315	0.677419
Sdhb	-2.26962	0.000899506	0.56252	0.473093
Uqcrh	-2.05203	0.00140125	0.408048	0.565411
Sdhc	-2.0937	0.000390963	0.923629	0.141811
Ndufv2	-2.27741	0.00139981	0.584554	0.48099
Atp5C1	-2.57827	0.000326343	0.49916	0.535581
Cox6A2	-3.24295	2.29944e-07	-0.903823	0.161452
Atp5A1	-2.55306	0.000438645	0.942187	0.289985
Uqcrb	-1.84471	0.00393986	0.26089	0.70814
Atp5D	-2.62196	0.000331104	0.438526	0.578612
Uqcrc2	-2.97431	0.00319109	0.761589	0.473342
Cltb	-1.59557	0.00668325	0.68636	0.235864
Uqcrc1	-2.55263	3.92659e-05	0.905821	0.195658
Cyc1	-1.78943	0.00225856	1.19332	0.0574038
Atp5G1	-2.30663	0.000137566	0.865891	0.13817
Uqcrfs1	-2.7512	8.84477e-05	0.645554	0.436868
Gpx1	-1.74571	0.00307002	0.496457	0.39089
Bdnf	-2.16868	0.00375969	-0.534177	0.409237
Cox6B1	-1.9327	0.00127171	0.482299	0.450699
Ndufs2	-2.37177	0.000358961	0.65793	0.388229
Ndufs1	-3.49482	1.10032e-06	0.306045	0.717926
Ndufb10	-1.73453	0.00479869	0.658155	0.327736
Ndufa8	-1.90126	0.00132666	-0.101273	0.867698
Ndufa9	-1.66738	0.00798798	1.24744	0.0830122
Cycs	-2.46458	0.00096088	0.838971	0.357019
Ndufa10	-3.17293	2.6191e-07	0.548667	0.412176
Ppargc1A	-3.01425	1.27269e-06	0.2197	0.705081
Sod2	-1.95653	0.00111412	0.549227	0.393229
Vdac1	-2.26118	0.000436466	0.842589	0.251242
Sdha	-2.46617	0.000357578	0.327315	0.677419
Ndufv3	-1.88847	0.0075149	0.243953	0.738938
Sdhb	-2.26962	0.000899506	0.56252	0.473093
Uqcrh	-2.05203	0.00140125	0.408048	0.565411
Sdhc	-2.0937	0.000390963	0.923629	0.141811
Ndufv2	-2.27741	0.00139981	0.584554	0.48099
Atp5C1	-2.57827	0.000326343	0.49916	0.535581
Cox6A2	-3.24295	2.29944e-07	-0.903823	0.161452
Atp5A1	-2.55306	0.000438645	0.942187	0.289985
Dnal1	-1.9456	0.00237348	-0.883079	0.142035
Uqcrb	-1.84471	0.00393986	0.26089	0.70814
Atp5D	-2.62196	0.000331104	0.438526	0.578612
Uqcrc2	-2.97431	0.00319109	0.761589	0.473342
Uqcrc1	-2.55263	3.92659e-05	0.905821	0.195658
Cyc1	-1.78943	0.00225856	1.19332	0.0574038
Atp5G1	-2.30663	0.000137566	0.865891	0.13817
Uqcrfs1	-2.7512	8.84477e-05	0.645554	0.436868
Cox6B1	-1.9327	0.00127171	0.482299	0.450699
Ppp3Cb	-1.76972	0.0024603	-0.164214	0.780566
Gapdh	-3.05476	3.75884e-06	0.626121	0.412666
Ndufs2	-2.37177	0.000358961	0.65793	0.388229
Ndufs1	-3.49482	1.10032e-06	0.306045	0.717926
Ndufb10	-1.73453	0.00479869	0.658155	0.327736
Ndufa8	-1.90126	0.00132666	-0.101273	0.867698
Ndufa9	-1.66738	0.00798798	1.24744	0.0830122
Cycs	-2.46458	0.00096088	0.838971	0.357019
Ndufa10	-3.17293	2.6191e-07	0.548667	0.412176
Ndufv3	-1.88847	0.0075149	0.243953	0.738938
Sdha	-2.46617	0.000357578	0.327315	0.677419
Mapk1	-3.14711	2.88119e-07	-1.47085	0.0163124
Sdhb	-2.26962	0.000899506	0.56252	0.473093
Atp2A2	-3.5191	0.00758286	0.240688	0.884983
Uqcrh	-2.05203	0.00140125	0.408048	0.565411
Sdhc	-2.0937	0.000390963	0.923629	0.141811
Ndufv2	-2.27741	0.00139981	0.584554	0.48099
Atp5C1	-2.57827	0.000326343	0.49916	0.535581
Cox6A2	-3.24295	2.29944e-07	-0.903823	0.161452
Calm3	-1.59367	0.00614559	0.271749	0.643971
Atp5A1	-2.55306	0.000438645	0.942187	0.289985
Uqcrb	-1.84471	0.00393986	0.26089	0.70814
Mapk1	-3.14711	2.88119e-07	-1.47085	0.0163124
Socs2	-1.72183	0.00506032	-0.77815	0.184743
Slc2A4	-2.109	0.000767809	0.653547	0.255156
Hk2	-2.43351	4.14677e-05	0.0301978	0.959745
Hk1	-1.7024	0.00351268	0.322748	0.581227
Prkce	-3.09439	5.02938e-05	-0.655247	0.305623
Kcnj11	-1.87715	0.00501498	0.437047	0.461465
Pik3R1	-2.28207	0.00687743	-0.651632	0.43925
